# Supplementary material for: Single Cell and Single Nucleus RNA-Seq Reveal Cellular Heterogeneity and Homeostatic Regulatory Networks in Adult Mouse Stria Vascularis
Source: Front Mol Neurosci. 2019 Dec 20;12:316. doi: 10.3389/fnmol.2019.00316 (PMC6933021; doi:10.3389/fnmol.2019.00316)
Supplement: TABLE S3 — Gene Ontology (GO) Analysis of Marginal Cell-Specific WGCNA Modules. [file Table_3.xlsx]

## Sheet: Supplementary Table S3 caption
Supplementary Table S3: Gene Ontology (GO) Analysis of Marginal Cell-Specific WGCNA Modules

## Sheet: scRNA-Seq_Mar_BioGO
Term	Adjusted P-value	Combined Score
negative regulation of delayed rectifier potassium channel activity (GO:1902260)	0.0674011	935.109
positive regulation of potassium ion transmembrane transport (GO:1901381)	0.0134631	713.394
regulation of heart contraction (GO:0008016)	0.0165027	186.103
positive regulation of cation transmembrane transport (GO:1904064)	0.016692	607.207
neuron projection morphogenesis (GO:0048812)	0.0217826	130.843
protein stabilization (GO:0050821)	0.0219802	145.186
negative regulation of developmental growth (GO:0048640)	0.0415893	367.164
membrane repolarization (GO:0086009)	0.0425031	856.832
regulation of cardiac conduction (GO:1903779)	0.0456242	180.747

## Sheet: scRNA-Seq_Mar_CCGO
Term	Adjusted P-value	Combined Score
endoplasmic reticulum subcompartment (GO:0098827)	0.0966949	319.738
cytoplasmic vesicle membrane (GO:0030659)	0.0120529	242.858
sarcoplasm (GO:0016528)	0.0205772	264.443
sarcoplasmic reticulum (GO:0016529)	0.0253788	288.286

## Sheet: scRNA-Seq_Mar_MolGO
Term	Adjusted P-value	Combined Score
metal ion transmembrane transporter activity (GO:0046873)	1.89744e-05	1094.07
divalent inorganic cation transmembrane transporter activity (GO:0072509)	0.00389487	387.573
calcium ion transmembrane transporter activity (GO:0015085)	0.0410791	148.832

## Sheet: snRNA-Seq_Mar_BioGO
Term	Adjusted P-value	Combined Score
epithelial tube formation (GO:0072175)	0.0275997	469.558
positive regulation of ion transmembrane transporter activity (GO:0032414)	0.00818259	237.669
sensory perception of sound (GO:0007605)	0.0097489	108.668
sensory perception of mechanical stimulus (GO:0050954)	0.0146886	115.355
positive regulation of cation transmembrane transport (GO:1904064)	0.0276518	217.099
regulation of cardiac muscle cell membrane repolarization (GO:0099623)	0.0302064	200.226
regulation of heart rate by cardiac conduction (GO:0086091)	0.0305357	123.351
positive regulation of phosphorylation (GO:0042327)	0.0318155	49.8078
neuromuscular junction development (GO:0007528)	0.032895	172.311
proteoglycan metabolic process (GO:0006029)	0.03655	172.311
neuron projection morphogenesis (GO:0048812)	0.0423534	45.1489
inner ear morphogenesis (GO:0042472)	0.0443632	150.244
negative regulation of cell motility (GO:2000146)	0.0460843	57.7163

## Sheet: snRNA-Seq_Mar_CCGO
Term	Adjusted P-value	Combined Score
L-type voltage-gated calcium channel complex (GO:1990454)	0.0209322	381.382

## Sheet: snRNA-Seq_Mar_MolGO
Term	Adjusted P-value	Combined Score
metal ion transmembrane transporter activity (GO:0046873)	0.00526577	199.206
calcium ion transmembrane transporter activity (GO:0015085)	0.000253579	157.914
voltage-gated cation channel activity (GO:0022843)	0.00692884	77.2407
voltage-gated calcium channel activity (GO:0005245)	0.0180096	113.709
