# Supplementary material for: Single Cell and Single Nucleus RNA-Seq Reveal Cellular Heterogeneity and Homeostatic Regulatory Networks in Adult Mouse Stria Vascularis
Source: Front Mol Neurosci. 2019 Dec 20;12:316. doi: 10.3389/fnmol.2019.00316 (PMC6933021; doi:10.3389/fnmol.2019.00316)
Supplement: TABLE S4 — Gene Ontology (GO) Analysis of Intermediate Cell-Specific WGCNA Modules. [file Table_4.xlsx]

## Sheet: Supplementary Table S4 caption
Supplementary Table S4: Gene Ontology (GO) Analysis of Intermediate Cell-Specific WGCNA Modules

## Sheet: scRNA-Seq_Int_BioGO
Term	Adjusted P-value	Combined Score
phenol-containing compound biosynthetic process (GO:0046189)	0.064918	168.161
neutrophil mediated immunity (GO:0002446)	9.83057e-06	64.6053
neutrophil activation involved in immune response (GO:0002283)	1.22048e-05	65.7887
neutrophil degranulation (GO:0043312)	2.01592e-05	66.9994
positive regulation of endocytosis (GO:0045807)	0.00308108	99.2149
regulated exocytosis (GO:0045055)	0.00326014	61.1663
platelet degranulation (GO:0002576)	0.0388799	41.2186
epiboly involved in wound healing (GO:0090505)	0.0420078	147.362
regulation of heart contraction (GO:0008016)	0.0437282	50.4922
negative regulation of apoptotic process (GO:0043066)	0.0456544	23.642
glycosaminoglycan catabolic process (GO:0006027)	0.0457189	64.9305
glial cell differentiation (GO:0010001)	0.0457759	99.2861
RNA processing (GO:0006396)	0.0461051	36.4664
peptide metabolic process (GO:0006518)	0.0473519	42.8466

## Sheet: scRNA-Seq_Int_CCGO
Term	Adjusted P-value	Combined Score
lamellipodium membrane (GO:0031258)	0.00972652	168.161
lysosomal lumen (GO:0043202)	2.3833e-06	157.682
lysosome (GO:0005764)	1.38822e-05	56.5011
focal adhesion (GO:0005925)	2.36158e-05	55.8784
lytic vacuole (GO:0000323)	0.000148356	61.1071
tertiary granule (GO:0070820)	0.000166565	62.0076
vacuolar lumen (GO:0005775)	0.000596743	52.1609
ficolin-1-rich granule (GO:0101002)	0.00147709	40.1588
melanosome (GO:0042470)	0.00148106	137.424
pigment granule (GO:0048770)	0.00166619	137.424
platelet dense granule (GO:0042827)	0.00190422	137.424
tertiary granule lumen (GO:1904724)	0.00258883	66.8904
specific granule (GO:0042581)	0.00631618	32.8558
perinuclear region of cytoplasm (GO:0048471)	0.00681253	22.4294
autolysosome (GO:0044754)	0.00907809	168.161
nuclear speck (GO:0016607)	0.00920099	22.2601
membrane raft (GO:0045121)	0.00924011	33.2906
endoplasmic reticulum lumen (GO:0005788)	0.0102684	22.1369
ficolin-1-rich granule lumen (GO:1904813)	0.0104665	31.2419
integral component of plasma membrane (GO:0005887)	0.012792	12.3461
cytoplasmic vesicle (GO:0031410)	0.0130502	22.9102
azurophil granule membrane (GO:0035577)	0.013535	41.1949
endocytic vesicle (GO:0030139)	0.0145124	28.9276
phagocytic vesicle (GO:0045335)	0.0150616	32.8618
filopodium (GO:0030175)	0.0154802	38.8703
endosome lumen (GO:0031904)	0.0167802	61.4274
secondary lysosome (GO:0005767)	0.0240842	83.4948
actin-based cell projection (GO:0098858)	0.0282156	29.6641
late endosome membrane (GO:0031902)	0.0284872	35.5663
Golgi lumen (GO:0005796)	0.0295149	24.1205
azurophil granule (GO:0042582)	0.0296031	19.9002
secretory granule lumen (GO:0034774)	0.0301531	15.1237
intercalated disc (GO:0014704)	0.0340309	41.4425
Golgi membrane (GO:0000139)	0.0385026	12.3352
Golgi subcompartment (GO:0098791)	0.0386856	12.1044
endocytic vesicle lumen (GO:0071682)	0.0482036	51.2384
Golgi-associated vesicle (GO:0005798)	0.0493044	25.6936
late endosome (GO:0005770)	0.0498062	17.2539

## Sheet: scRNA-Seq_Int_MolGO
Term	Adjusted P-value	Combined Score
sodium channel inhibitor activity (GO:0019871)	0.128935	251.99

## Sheet: snRNA-Seq_Int_BioGO
Term	Adjusted P-value	Combined Score
regulation of chemokine-mediated signaling pathway (GO:0070099)	0.268799	268.849
nervous system development (GO:0007399)	0.00944842	54.4871
cell-cell adhesion via plasma-membrane adhesion molecules (GO:0098742)	0.00961699	92.4705
homophilic cell adhesion via plasma membrane adhesion molecules (GO:0007156)	0.0240213	118.155
regulation of heart contraction (GO:0008016)	0.0304198	93.7763

## Sheet: snRNA-Seq_Int_CCGO
Term	Adjusted P-value	Combined Score
filopodium tip (GO:0032433)	0.344596	135.986

## Sheet: snRNA-Seq_Int_MolGO
Term	Adjusted P-value	Combined Score
sodium channel inhibitor activity (GO:0019871)	0.606286	268.849
