# Supplementary material for: Single Cell and Single Nucleus RNA-Seq Reveal Cellular Heterogeneity and Homeostatic Regulatory Networks in Adult Mouse Stria Vascularis
Source: Front Mol Neurosci. 2019 Dec 20;12:316. doi: 10.3389/fnmol.2019.00316 (PMC6933021; doi:10.3389/fnmol.2019.00316)
Supplement: TABLE S5 — Gene Ontology (GO) Analysis of Basal Cell-Specific WGCNA Modules. [file Table_5.xlsx]

## Sheet: Supplementary Table S5 caption
Supplementary Table S5: Gene Ontology (GO) Analysis of Basal Cell-Specific WGCNA Modules

## Sheet: scRNA-Seq_Bas_BioGO
Term	Adjusted P-value	Combined Score
regulation of mesenchymal stem cell differentiation (GO:2000739)	0.131284	490.276
regulation of phosphatidylinositol 3-kinase signaling (GO:0014066)	0.0451387	111.299
negative regulation of cellular component movement (GO:0051271)	0.0458222	365.082

## Sheet: scRNA-Seq_Bas_CCGO
Term	Adjusted P-value	Combined Score
platelet alpha granule (GO:0031091)	0.000240854	209.458
platelet alpha granule lumen (GO:0031093)	0.00677999	144.297

## Sheet: scRNA-Seq_Bas_MolGO
Term	Adjusted P-value	Combined Score
BMP binding (GO:0036122)	0.562664	290.579
protein serine/threonine phosphatase inhibitor activity (GO:0004865)	0.467266	253.231

## Sheet: snRNA-Seq_Bas_BioGO
Term	Adjusted P-value	Combined Score
regulation of platelet aggregation (GO:0090330)	1	279.212

## Sheet: snRNA-Seq_Bas_CCGO
Term	Adjusted P-value	Combined Score
contractile actin filament bundle (GO:0097517)	0.177454	163.68

## Sheet: snRNA-Seq_Bas_MolGO
Term	Adjusted P-value	Combined Score
tropomyosin binding (GO:0005523)	1	279.212
