# Supplementary material for: Single Cell and Single Nucleus RNA-Seq Reveal Cellular Heterogeneity and Homeostatic Regulatory Networks in Adult Mouse Stria Vascularis
Source: Front Mol Neurosci. 2019 Dec 20;12:316. doi: 10.3389/fnmol.2019.00316 (PMC6933021; doi:10.3389/fnmol.2019.00316)
Supplement: TABLE S6 — Gene Ontology (GO) Analysis of Marginal Cell-Specific SCENIC Regulons. [file Table_6.xlsx]

## Sheet: Supplementary Table S6 caption
Supplementary Table S6: Gene Ontology (GO) Analysis of Marginal Cell-Specific SCENIC Regulons

## Sheet: scRNA-Seq_Mar_BioGO
Term	Adjusted P-value	Combined Score
epithelial tube formation (GO:0072175)	0.083025	171.95
positive regulation of phosphorylation (GO:0042327)	0.0162596	45.4186
positive regulation of protein phosphorylation (GO:0001934)	0.0215619	30.6409
mitochondrial transport (GO:0006839)	0.041948	42.2591

## Sheet: scRNA-Seq_Mar_CCGO
Term	Adjusted P-value	Combined Score
L-type voltage-gated calcium channel complex (GO:1990454)	0.0399113	137.714
mitochondrion (GO:0005739)	0.000748661	26.9749
mitochondrial inner membrane (GO:0005743)	0.019622	23.8918
mitochondrial proton-transporting ATP synthase complex (GO:0005753)	0.021774	83.6056
actin cytoskeleton (GO:0015629)	0.033255	20.6379
mitochondrial matrix (GO:0005759)	0.0385274	18.3615

## Sheet: scRNA-Seq_Mar_MolGO
Term	Adjusted P-value	Combined Score
cation-transporting ATPase activity (GO:0019829)	0.00318674	117.678
protein kinase binding (GO:0019901)	5.31364e-05	48.2439
transmembrane receptor protein tyrosine kinase activity (GO:0004714)	0.0216072	48.8783
actin filament binding (GO:0051015)	0.0233696	37.9144
protein serine/threonine kinase inhibitor activity (GO:0030291)	0.0235612	75.8891
calcium ion transmembrane transporter activity (GO:0015085)	0.0237089	44.1387
protein kinase regulator activity (GO:0019887)	0.0286578	31.6467
mitogen-activated protein kinase kinase binding (GO:0031434)	0.0289369	43.6622
hydrogen ion transmembrane transporter activity (GO:0015078)	0.0295176	46.9692
protein kinase activity (GO:0004672)	0.030036	17.0063
calcium-transporting ATPase activity (GO:0005388)	0.0311759	97.7847
kinase binding (GO:0019900)	0.0314278	19.2788
protein kinase activator activity (GO:0030295)	0.0326228	41.178
actin binding (GO:0003779)	0.0385932	20.0366
MAP kinase kinase kinase activity (GO:0004709)	0.046771	31.2356
voltage-gated anion channel activity (GO:0008308)	0.0490614	66.4139

## Sheet: snRNA-Seq_Mar_BioGO
Term	Adjusted P-value	Combined Score
epithelial tube formation (GO:0072175)	0.0305362	221.295
negative regulation of transcription, DNA-templated (GO:0045892)	0.00102401	35.4605
regulation of transcription from RNA polymerase II promoter (GO:0006357)	0.00115695	30.6697
positive regulation of cell cycle (GO:0045787)	0.00128376	93.8828
positive regulation of transcription from RNA polymerase II promoter (GO:0045944)	0.00145661	31.5852
regulation of cell migration (GO:0030334)	0.00454859	37.9963
regulation of signal transduction (GO:0009966)	0.00500937	44.6287
negative regulation of cell migration (GO:0030336)	0.00503497	59.4967
cellular monovalent inorganic cation homeostasis (GO:0030004)	0.00788899	163.72
negative regulation of cellular macromolecule biosynthetic process (GO:2000113)	0.00800234	28.4442
positive regulation of transcription, DNA-templated (GO:0045893)	0.00870686	22.0944
negative regulation of cell motility (GO:2000146)	0.0119072	54.2011
regulation of gene expression (GO:0010468)	0.0164738	19.1148
transmembrane receptor protein tyrosine kinase signaling pathway (GO:0007169)	0.0175088	26.2479
regulation of nuclear-transcribed mRNA poly(A) tail shortening (GO:0060211)	0.0179118	182.639
negative regulation of gene expression (GO:0010629)	0.0186166	22.4631
positive regulation of nuclear-transcribed mRNA poly(A) tail shortening (GO:0060213)	0.0194045	182.639
regulation of cellular macromolecule biosynthetic process (GO:2000112)	0.021936	21.2035
positive regulation of nervous system development (GO:0051962)	0.023278	62.4369
regulation of transcription, DNA-templated (GO:0006355)	0.0240351	15.8188
positive regulation of peptidyl-threonine phosphorylation (GO:0010800)	0.0301493	85.6313
regulation of potassium ion transmembrane transporter activity (GO:1901016)	0.0314601	85.6313
cellular metal ion homeostasis (GO:0006875)	0.0316649	41.4919
regulation of calcineurin-NFAT signaling cascade (GO:0070884)	0.032077	128.251
cellular sodium ion homeostasis (GO:0006883)	0.0334882	115.756
sodium ion homeostasis (GO:0055078)	0.033601	80.7062
regulation of nuclear-transcribed mRNA catabolic process, deadenylation-dependent decay (GO:1900151)	0.0336808	128.251
negative regulation of transcription from RNA polymerase II promoter (GO:0000122)	0.0338523	19.0687
negative regulation of signal transduction (GO:0009968)	0.0345175	24.1675
regulation of cyclic nucleotide metabolic process (GO:0030799)	0.0376066	177.95
positive regulation of protein phosphorylation (GO:0001934)	0.0377385	20.1694
positive regulation of nuclear-transcribed mRNA catabolic process, deadenylation-dependent decay (GO:1900153)	0.0382809	105.106
positive regulation of intracellular signal transduction (GO:1902533)	0.0383271	18.9222
cardiac muscle cell action potential involved in contraction (GO:0086002)	0.0388684	72.0796
negative regulation of nucleic acid-templated transcription (GO:1903507)	0.0388712	19.6556
regulation of nucleic acid-templated transcription (GO:1903506)	0.0391348	18.0016
positive regulation of calcium ion transmembrane transporter activity (GO:1901021)	0.0391687	95.9373
activation of GTPase activity (GO:0090630)	0.0399982	38.5248
positive regulation of phosphorylation (GO:0042327)	0.0401971	25.3616
transcription from RNA polymerase II promoter (GO:0006366)	0.040914	18.3003
phosphatidylinositol 3-kinase signaling (GO:0014065)	0.0420097	64.7906
regulation of cardiac conduction (GO:1903779)	0.0453639	40.4727
regulation of protein autophosphorylation (GO:0031952)	0.0456437	61.56
negative regulation of calcium-mediated signaling (GO:0050849)	0.0460317	87.977
transcription initiation from RNA polymerase II promoter (GO:0006367)	0.0464199	26.9392

## Sheet: snRNA-Seq_Mar_CCGO
Term	Adjusted P-value	Combined Score
protein kinase complex (GO:1902911)	0.417711	86.7927
ruffle membrane (GO:0032587)	0.00477791	85.1969

## Sheet: snRNA-Seq_Mar_MolGO
Term	Adjusted P-value	Combined Score
neurotrophin binding (GO:0043121)	0.0988077	124.239
