# Supplementary material for: Single Cell and Single Nucleus RNA-Seq Reveal Cellular Heterogeneity and Homeostatic Regulatory Networks in Adult Mouse Stria Vascularis
Source: Front Mol Neurosci. 2019 Dec 20;12:316. doi: 10.3389/fnmol.2019.00316 (PMC6933021; doi:10.3389/fnmol.2019.00316)
Supplement: TABLE S7 — Gene Ontology (GO) Analysis of Intermediate Cell-Specific SCENIC Regulons. [file Table_7.xlsx]

## Sheet: Supplementary Table S7 caption
Supplementary Table S7: Gene Ontology (GO) Analysis of Intermediate Cell-Specific SCENIC Regulons

## Sheet: scRNA-Seq_Int_BioGO
Term	Adjusted P-value	Combined Score
autophagosome maturation (GO:0097352)	0.00107477	85.3974
regulation of transcription from RNA polymerase II promoter (GO:0006357)	1.77296e-10	56.7389
negative regulation of transcription from RNA polymerase II promoter (GO:0000122)	2.87409e-09	64.9769
negative regulation of transcription, DNA-templated (GO:0045892)	4.85564e-08	49.0734
positive regulation of transcription, DNA-templated (GO:0045893)	2.22531e-06	35.4561
negative regulation of gene expression (GO:0010629)	3.78729e-05	33.6327
positive regulation of transcription from RNA polymerase II promoter (GO:0045944)	4.28769e-05	30.1876
protein transport (GO:0015031)	5.48485e-05	38.6845
cellular protein localization (GO:0034613)	0.000361596	32.3152
regulation of autophagy (GO:0010506)	0.000532238	36.1445
negative regulation of cellular macromolecule biosynthetic process (GO:2000113)	0.000542497	26.6507
negative regulation of protein serine/threonine kinase activity (GO:0071901)	0.000623849	54.516
endosomal transport (GO:0016197)	0.000673929	32.8391
positive regulation of nucleic acid-templated transcription (GO:1903508)	0.00103022	24.519
regulation of macroautophagy (GO:0016241)	0.00126371	38.4605
transferrin transport (GO:0033572)	0.00151172	61.8629
ferric iron transport (GO:0015682)	0.00160065	61.8629
positive regulation of gene expression (GO:0010628)	0.00167105	20.5146
transcription from RNA polymerase II promoter (GO:0006366)	0.00236033	21.7585
negative regulation of MAP kinase activity (GO:0043407)	0.00248004	44.4745
positive regulation of protein modification process (GO:0031401)	0.0024891	30.1421
negative regulation of nucleic acid-templated transcription (GO:1903507)	0.0034119	20.9978
regulation of neuron death (GO:1901214)	0.00357222	38.7157
vesicle-mediated transport (GO:0016192)	0.0036017	20.9939
regulation of transcription, DNA-templated (GO:0006355)	0.00368791	15.6871
phagosome acidification (GO:0090383)	0.00375164	59.8515
cellular protein modification process (GO:0006464)	0.00525843	16.1471
insulin receptor signaling pathway (GO:0008286)	0.00568007	36.6113
lysosome organization (GO:0007040)	0.0110539	46.6353
negative regulation of intracellular signal transduction (GO:1902532)	0.0116547	23.3303
regulation of G0 to G1 transition (GO:0070316)	0.0119122	40.7114
phagosome maturation (GO:0090382)	0.0119455	43.9805
cellular response to insulin stimulus (GO:0032869)	0.0120474	26.4643
phosphorylation (GO:0016310)	0.0122575	17.5073
intrinsic apoptotic signaling pathway (GO:0097193)	0.0125229	26.9102
melanosome localization (GO:0032400)	0.0126819	55.9139
positive regulation of intracellular signal transduction (GO:1902533)	0.0140564	16.0803
intracellular pH reduction (GO:0051452)	0.0141939	41.5316
transcription, DNA-templated (GO:0006351)	0.0164625	16.8138
regulation of protein homodimerization activity (GO:0043496)	0.0228267	55.1397
negative regulation of striated muscle cell differentiation (GO:0051154)	0.0233835	55.1397
lytic vacuole organization (GO:0080171)	0.0238635	40.5832
regulation of phosphorylation (GO:0042325)	0.0241513	21.8504
negative regulation of cellular protein metabolic process (GO:0032269)	0.0242183	24.2046
transcytosis (GO:0045056)	0.0250133	65.2472
negative regulation of MAPK cascade (GO:0043409)	0.0252056	24.8511
positive regulation of mRNA catabolic process (GO:0061014)	0.025251	43.4206
regulation of protein serine/threonine kinase activity (GO:0071900)	0.0257657	24.8511
melanosome organization (GO:0032438)	0.0257771	43.4206
negative regulation of cell cycle process (GO:0010948)	0.0259659	24.1591
melanosome transport (GO:0032402)	0.0260876	49.5684
negative regulation of G0 to G1 transition (GO:0070317)	0.0261091	33.4129
negative regulation of cell death (GO:0060548)	0.0264852	24.1591
pigment granule transport (GO:0051904)	0.0265798	49.5684
positive regulation of cell cycle (GO:0045787)	0.0274323	23.491
intracellular protein transport (GO:0006886)	0.0288734	14.6811
response to increased oxygen levels (GO:0036296)	0.0297739	77.9274
negative regulation of macromolecule metabolic process (GO:0010605)	0.0300055	19.7023
negative regulation of neuron death (GO:1901215)	0.0300859	22.8456
retinoic acid receptor signaling pathway (GO:0048384)	0.0302786	77.9274
release of cytochrome c from mitochondria (GO:0001836)	0.0324065	44.7863
regulation of plasma membrane bounded cell projection assembly (GO:0120032)	0.0325396	30.1533
establishment of melanosome localization (GO:0032401)	0.0329378	44.7863
negative regulation of cellular amide metabolic process (GO:0034249)	0.033332	22.8068
intrinsic apoptotic signaling pathway in response to endoplasmic reticulum stress (GO:0070059)	0.0336825	37.2084
positive regulation of cellular catabolic process (GO:0031331)	0.0360462	19.6581
ion transmembrane transport (GO:0034220)	0.0370243	15.4219
positive regulation of TOR signaling (GO:0032008)	0.0374241	31.6516
regulation of TOR signaling (GO:0032006)	0.0380261	22.9033
regulation of cellular component organization (GO:0051128)	0.0398864	17.3125
regulation of macromolecule metabolic process (GO:0060255)	0.0403094	17.7977
positive regulation of apoptotic process (GO:0043065)	0.0403339	13.7192
tRNA splicing, via endonucleolytic cleavage and ligation (GO:0006388)	0.0406618	49.1042
positive regulation of receptor-mediated endocytosis (GO:0048260)	0.0406696	27.3074
protein stabilization (GO:0050821)	0.040678	16.6275
regulation of gene expression (GO:0010468)	0.0408951	10.4939
regulation of cell-substrate adhesion (GO:0010810)	0.0409601	29.8483
Wnt signaling pathway (GO:0016055)	0.0416919	18.3428
regulation of protein modification process (GO:0031399)	0.0451456	26.0181
macroautophagy (GO:0016236)	0.0455443	17.9277
apoptotic mitochondrial changes (GO:0008637)	0.0472995	28.1822
regulation of protein binding (GO:0043393)	0.0484749	17.5237
protein phosphorylation (GO:0006468)	0.0494896	11.6659
cellular response to acid chemical (GO:0071229)	0.0495905	18.3936
regulation of nuclear-transcribed mRNA catabolic process, deadenylation-dependent decay (GO:1900151)	0.049959	43.1926

## Sheet: scRNA-Seq_Int_CCGO
Term	Adjusted P-value	Combined Score
lysosome (GO:0005764)	4.21353e-16	127.796
lytic vacuole (GO:0000323)	1.51933e-11	115.775
lytic vacuole membrane (GO:0098852)	2.49256e-09	78.139
lysosomal membrane (GO:0005765)	7.61175e-09	65.9439
late endosome (GO:0005770)	3.53898e-06	55.9292
chromatin (GO:0000785)	1.65697e-05	35.8718
nuclear chromatin (GO:0000790)	1.90627e-05	37.8873
melanosome (GO:0042470)	5.84536e-05	100.26
pigment granule (GO:0048770)	6.57603e-05	100.26
RNA polymerase II transcription factor complex (GO:0090575)	0.000220793	33.9499
beta-catenin-TCF complex (GO:1990907)	0.000566131	104.502
early endosome (GO:0005769)	0.001634	22.3587
endocytic vesicle (GO:0030139)	0.00196467	27.6441
autophagosome (GO:0005776)	0.00259653	32.2702
cytoplasmic vesicle (GO:0031410)	0.00462465	18.7845
nuclear chromosome part (GO:0044454)	0.0060683	14.9682
trans-Golgi network (GO:0005802)	0.00608419	18.6412
vacuole (GO:0005773)	0.00610737	27.1211
Golgi subcompartment (GO:0098791)	0.00853563	13.2895
nuclear transcription factor complex (GO:0044798)	0.0195207	20.111
actin cytoskeleton (GO:0015629)	0.0240188	12.2188
vacuolar proton-transporting V-type ATPase complex (GO:0016471)	0.0345546	34.1393
nuclear body (GO:0016604)	0.040396	9.23035

## Sheet: scRNA-Seq_Int_MolGO
Term	Adjusted P-value	Combined Score
transcriptional repressor activity, RNA polymerase II activating transcription factor binding (GO:0098811)	0.00339461	90.289
RNA polymerase II regulatory region sequence-specific DNA binding (GO:0000977)	4.77221e-09	65.2801
RNA polymerase II regulatory region DNA binding (GO:0001012)	1.27608e-05	50.8394
transcription corepressor activity (GO:0003714)	0.000360145	36.1445
transcription regulatory region sequence-specific DNA binding (GO:0000976)	0.000369929	30.9423
transcription regulatory region DNA binding (GO:0044212)	0.00157603	23.546
transcription coactivator activity (GO:0003713)	0.00174478	25.6032
RNA polymerase II core promoter proximal region sequence-specific DNA binding (GO:0000978)	0.00295784	22.5227
transcriptional activator activity, RNA polymerase II transcription factor binding (GO:0001190)	0.00322437	42.2716
androgen receptor binding (GO:0050681)	0.00373639	46.2902
RNA polymerase II transcription factor binding (GO:0001085)	0.00415762	29.7394
sequence-specific double-stranded DNA binding (GO:1990837)	0.00822464	25.3449
core promoter proximal region sequence-specific DNA binding (GO:0000987)	0.00877303	18.8509
steroid hormone receptor binding (GO:0035258)	0.010696	27.8794
activating transcription factor binding (GO:0033613)	0.0118523	28.3354
proton-transporting ATPase activity, rotational mechanism (GO:0046961)	0.019859	49.5684
protein serine/threonine kinase inhibitor activity (GO:0030291)	0.0209741	35.7338
RNA polymerase II activating transcription factor binding (GO:0001102)	0.022823	28.1489
GTPase binding (GO:0051020)	0.023847	22.1318
phosphotransferase activity, alcohol group as acceptor (GO:0016773)	0.024012	14.9813
voltage-gated chloride channel activity (GO:0005247)	0.0240417	56.3123
transcriptional repressor activity, RNA polymerase II transcription regulatory region sequence-specific binding (GO:0001227)	0.0240603	17.4997
kinase binding (GO:0019900)	0.0248451	13.2259
RNA binding (GO:0003723)	0.0278692	10.1193
protein kinase binding (GO:0019901)	0.0329177	11.6991
GTPase regulator activity (GO:0030695)	0.0334549	13.3194
GDP binding (GO:0019003)	0.0339441	23.7709
RNA polymerase II core promoter sequence-specific DNA binding (GO:0000979)	0.0372551	30.0178
protein tyrosine phosphatase activity (GO:0004725)	0.0378451	20.8128
hydrogen-exporting ATPase activity (GO:0036442)	0.0379723	33.8748
phosphoprotein phosphatase activity (GO:0004721)	0.0384013	15.4783
MAP kinase phosphatase activity (GO:0033549)	0.041239	51.574
histone acetyltransferase binding (GO:0035035)	0.045143	31.0811

## Sheet: snRNA-Seq_Int_BioGO
Term	Adjusted P-value	Combined Score
phagosome acidification (GO:0090383)	7.89444e-05	214.685
positive regulation of transcription, DNA-templated (GO:0045893)	1.1643e-07	61.8737
positive regulation of transcription from RNA polymerase II promoter (GO:0045944)	2.83301e-06	54.0936
positive regulation of gene expression (GO:0010628)	7.73435e-06	50.8029
regulation of transcription from RNA polymerase II promoter (GO:0006357)	1.55488e-05	37.735
positive regulation of nucleic acid-templated transcription (GO:1903508)	1.62602e-05	54.6616
phagosome maturation (GO:0090382)	0.00027502	166.382
intracellular pH reduction (GO:0051452)	0.000308799	158.766
cellular response to insulin stimulus (GO:0032869)	0.00252743	61.2807
regulation of focal adhesion assembly (GO:0051893)	0.00264819	101.257
transmembrane receptor protein tyrosine kinase signaling pathway (GO:0007169)	0.00286492	33.6488
negative regulation of transcription, DNA-templated (GO:0045892)	0.00302788	25.6758
ferric iron transport (GO:0015682)	0.00411699	99.3982
transferrin transport (GO:0033572)	0.00441106	99.3982
regulation of small GTPase mediated signal transduction (GO:0051056)	0.0046067	48.5717
insulin receptor signaling pathway (GO:0008286)	0.0047042	68.3217
positive regulation of macromolecule metabolic process (GO:0010604)	0.0099097	30.9424
negative regulation of gene expression (GO:0010629)	0.0101769	23.1464
negative regulation of cellular macromolecule biosynthetic process (GO:2000113)	0.0139261	23.0853
vacuolar acidification (GO:0007035)	0.0144722	114.022
regulation of transcription, DNA-templated (GO:0006355)	0.015309	16.2804
negative regulation of focal adhesion assembly (GO:0051895)	0.0415986	114.368
positive regulation of histone phosphorylation (GO:0033129)	0.0420173	198.881
ion transport (GO:0006811)	0.0425322	23.1682
cellular response to fibroblast growth factor stimulus (GO:0044344)	0.0430491	37.2095
regulation of macroautophagy (GO:0016241)	0.0437641	33.3489
regulation of GTPase activity (GO:0043087)	0.0441319	26.5747
fibroblast growth factor receptor signaling pathway (GO:0008543)	0.0448296	38.1385
positive regulation of cell morphogenesis involved in differentiation (GO:0010770)	0.0453868	45.3045
negative regulation of adherens junction organization (GO:1903392)	0.0454367	103.117
neuron development (GO:0048666)	0.0455574	28.4123
negative regulation of nucleic acid-templated transcription (GO:1903507)	0.045604	18.7191
positive regulation of substrate adhesion-dependent cell spreading (GO:1900026)	0.0458283	67.3179
response to increased oxygen levels (GO:0036296)	0.0462262	159.661
regulation of substrate adhesion-dependent cell spreading (GO:1900024)	0.0462799	54.6459
protein transport (GO:0015031)	0.0467169	20.8619

## Sheet: snRNA-Seq_Int_CCGO
Term	Adjusted P-value	Combined Score
filopodium tip (GO:0032433)	0.00359416	187.83
melanosome (GO:0042470)	0.000592969	164.827
pigment granule (GO:0048770)	0.000889454	164.827
late endosome (GO:0005770)	0.00101093	59.8841
vacuolar proton-transporting V-type ATPase complex (GO:0016471)	0.00181761	159.865
filopodium (GO:0030175)	0.00351071	60.6169
focal adhesion (GO:0005925)	0.00666043	23.8283
trans-Golgi network transport vesicle (GO:0030140)	0.0119134	103.117
perinuclear region of cytoplasm (GO:0048471)	0.0129112	20.4973
RNA polymerase II transcription factor complex (GO:0090575)	0.0166171	27.2295
phagocytic vesicle (GO:0045335)	0.0184332	34.0118
nucleoplasm part (GO:0044451)	0.0220778	16.8978
chromatin (GO:0000785)	0.0263135	17.9316
cytoplasmic vesicle (GO:0031410)	0.0274356	19.7094
lysosome (GO:0005764)	0.0275591	15.3224
proton-transporting V-type ATPase complex (GO:0033176)	0.0378202	82.7929
clathrin-coated vesicle (GO:0030136)	0.0380547	23.8127
Golgi-associated vesicle (GO:0005798)	0.0389953	30.2027
lytic vacuole membrane (GO:0098852)	0.0395779	16.3291
phagocytic vesicle membrane (GO:0030670)	0.0398519	38.9691
holo TFIIH complex (GO:0005675)	0.0401721	72.7422

## Sheet: snRNA-Seq_Int_MolGO
Term	Adjusted P-value	Combined Score
proton-transporting ATPase activity, rotational mechanism (GO:0046961)	0.00112656	226.619
histone acetyltransferase binding (GO:0035035)	0.00206602	153.536
hydrogen-exporting ATPase activity (GO:0036442)	0.00229543	164.827
ATPase activity, coupled to transmembrane movement of ions, rotational mechanism (GO:0044769)	0.00444431	118.632
phosphatase binding (GO:0019902)	0.0126617	42.6718
RNA polymerase II transcription cofactor activity (GO:0001104)	0.0128454	45.8105
transcription regulatory region DNA binding (GO:0044212)	0.0136218	24.8237
transcription coactivator activity (GO:0003713)	0.0159526	27.3953
poly(G) binding (GO:0034046)	0.0417059	159.661
