# Supplementary material for: Single Cell and Single Nucleus RNA-Seq Reveal Cellular Heterogeneity and Homeostatic Regulatory Networks in Adult Mouse Stria Vascularis
Source: Front Mol Neurosci. 2019 Dec 20;12:316. doi: 10.3389/fnmol.2019.00316 (PMC6933021; doi:10.3389/fnmol.2019.00316)
Supplement: TABLE S8 — Gene Ontology (GO) Analysis of Basal Cell-Specific SCENIC Regulons. [file Table_8.xlsx]

## Sheet: Supplementary Table S8 caption
Supplementary Table S8: Gene Ontology (GO) Analysis of Basal Cell-Specific SCENIC Regulons

## Sheet: scRNA-Seq_Bas_BioGO
Term	Adjusted P-value	Combined Score
regulation of adherens junction organization (GO:1903391)	4.92023e-06	90.9903
positive regulation of transcription, DNA-templated (GO:0045893)	3.03808e-17	79.1527
regulation of transcription from RNA polymerase II promoter (GO:0006357)	4.28987e-17	74.9381
negative regulation of transcription, DNA-templated (GO:0045892)	5.19204e-17	83.5753
regulation of transcription, DNA-templated (GO:0006355)	1.3076e-15	64.551
negative regulation of transcription from RNA polymerase II promoter (GO:0000122)	5.67589e-15	78.8143
positive regulation of nucleic acid-templated transcription (GO:1903508)	4.55235e-14	75.538
positive regulation of gene expression (GO:0010628)	6.69679e-14	66.1782
cellular protein modification process (GO:0006464)	2.15539e-13	59.4905
positive regulation of transcription from RNA polymerase II promoter (GO:0045944)	2.18691e-12	56.6342
negative regulation of gene expression (GO:0010629)	6.61696e-11	53.1297
transcription from RNA polymerase II promoter (GO:0006366)	1.33232e-09	49.1178
negative regulation of cellular macromolecule biosynthetic process (GO:2000113)	2.87631e-09	46.4855
protein phosphorylation (GO:0006468)	2.89569e-08	41.9802
mRNA processing (GO:0006397)	5.26616e-08	46.2333
phosphorylation (GO:0016310)	1.2441e-07	40.1458
negative regulation of nucleic acid-templated transcription (GO:1903507)	1.26456e-07	38.8789
vesicle-mediated transport (GO:0016192)	7.71176e-07	35.108
regulation of focal adhesion assembly (GO:0051893)	7.72995e-07	72.8112
DNA-templated transcription, initiation (GO:0006352)	8.15141e-07	43.551
transmembrane receptor protein tyrosine kinase signaling pathway (GO:0007169)	9.28445e-07	34.7462
regulation of apoptotic process (GO:0042981)	1.76577e-06	28.4471
protein ubiquitination (GO:0016567)	1.8629e-06	31.1591
protein modification by small protein conjugation (GO:0032446)	2.22772e-06	32.4319
RNA processing (GO:0006396)	2.54477e-06	38.8227
Ras protein signal transduction (GO:0007265)	2.75806e-06	36.9153
protein transport (GO:0015031)	2.8984e-06	33.152
regulation of cytoskeleton organization (GO:0051493)	3.94058e-06	46.6116
Golgi vesicle transport (GO:0048193)	3.97459e-06	33.8957
transcription initiation from RNA polymerase II promoter (GO:0006367)	6.18378e-06	37.7651
ubiquitin-dependent protein catabolic process (GO:0006511)	9.78129e-06	29.6029
cellular protein localization (GO:0034613)	1.26552e-05	29.2465
regulation of canonical Wnt signaling pathway (GO:0060828)	1.28974e-05	32.552
RNA splicing, via transesterification reactions with bulged adenosine as nucleophile (GO:0000377)	1.99651e-05	30.4868
regulation of substrate adhesion-dependent cell spreading (GO:1900024)	2.07264e-05	54.3845
positive regulation of protein kinase activity (GO:0045860)	2.30593e-05	32.7256
positive regulation of cell differentiation (GO:0045597)	3.42015e-05	30.5105
intracellular protein transport (GO:0006886)	3.6715e-05	26.1092
protein polyubiquitination (GO:0000209)	3.9045e-05	27.209
regulation of cell migration (GO:0030334)	4.29307e-05	26.225
gene expression (GO:0010467)	5.0185e-05	24.334
transcription, DNA-templated (GO:0006351)	5.19601e-05	24.9951
mRNA metabolic process (GO:0016071)	5.52764e-05	35.5628
cellular response to growth factor stimulus (GO:0071363)	5.97635e-05	31.4636
mRNA splicing, via spliceosome (GO:0000398)	6.37367e-05	26.2213
protein localization to plasma membrane (GO:0072659)	6.50588e-05	31.7866
regulation of epithelial cell migration (GO:0010632)	6.78603e-05	44.2835
regulation of cellular component organization (GO:0051128)	6.91583e-05	30.7831
post-translational protein modification (GO:0043687)	9.91499e-05	23.2845
cellular response to transforming growth factor beta stimulus (GO:0071560)	0.000103575	32.6633
positive regulation of epithelial cell migration (GO:0010634)	0.000114732	35.6706
macroautophagy (GO:0016236)	0.000122032	31.0578
negative regulation of apoptotic process (GO:0043066)	0.000133107	21.1145
viral process (GO:0016032)	0.000137432	25.0775
negative regulation of Wnt signaling pathway (GO:0030178)	0.00013838	26.6194
protein complex assembly (GO:0006461)	0.000138744	26.1158
negative regulation of cellular process (GO:0048523)	0.000158408	20.2645
positive regulation of mRNA catabolic process (GO:0061014)	0.000161026	53.9513
proteasome-mediated ubiquitin-dependent protein catabolic process (GO:0043161)	0.000162498	22.8958
regulation of protein serine/threonine kinase activity (GO:0071900)	0.000164339	33.0297
histone H4 acetylation (GO:0043967)	0.000168525	39.5845
protein stabilization (GO:0050821)	0.000215475	26.1667
regulation of cell motility (GO:2000145)	0.000231184	28.5492
regulation of mRNA stability (GO:0043488)	0.000232929	27.2259
positive regulation of cell-substrate adhesion (GO:0010811)	0.000234167	36.5162
negative regulation of cell proliferation (GO:0008285)	0.000278942	20.4263
cellular response to insulin stimulus (GO:0032869)	0.000280713	27.793
regulation of cell-substrate junction assembly (GO:0090109)	0.000282652	60.2428
actin cytoskeleton reorganization (GO:0031532)	0.000283453	33.4759
mitotic cell cycle phase transition (GO:0044772)	0.000286448	22.7969
actin filament organization (GO:0007015)	0.000289863	26.7693
establishment of epithelial cell polarity (GO:0090162)	0.000300366	54.7651
negative regulation of cell migration (GO:0030336)	0.000347345	26.1038
G2/M transition of mitotic cell cycle (GO:0000086)	0.000354021	25.7038
regulation of actin cytoskeleton organization (GO:0032956)	0.000359994	30.0752
regulation of actin filament-based process (GO:0032970)	0.000362555	32.1112
cell morphogenesis involved in differentiation (GO:0000904)	0.000391441	33.263
response to insulin (GO:0032868)	0.000396361	30.2501
cell cycle G2/M phase transition (GO:0044839)	0.000405087	25.0839
plasma membrane to endosome transport (GO:0048227)	0.000415622	75.5308
negative regulation of protein serine/threonine kinase activity (GO:0071901)	0.000416643	30.4913
negative regulation of cytoskeleton organization (GO:0051494)	0.000418725	44.9519
vesicle coating (GO:0006901)	0.000434523	30.8123
vesicle targeting, rough ER to cis-Golgi (GO:0048207)	0.000439696	30.8123
regulation of cell cycle (GO:0051726)	0.000443514	21.3763
COPII vesicle coating (GO:0048208)	0.000444994	30.8123
negative regulation of canonical Wnt signaling pathway (GO:0090090)	0.000459615	23.4342
regulation of gene expression (GO:0010468)	0.000510027	15.5829
COPII-coated vesicle budding (GO:0090114)	0.000511597	29.3233
protein autophosphorylation (GO:0046777)	0.000571576	21.7817
ephrin receptor signaling pathway (GO:0048013)	0.000582927	27.0378
regulation of BMP signaling pathway (GO:0030510)	0.000623728	30.3546
negative regulation of programmed cell death (GO:0043069)	0.000624351	17.7423
peptidyl-serine phosphorylation (GO:0018105)	0.000624496	22.6131
positive regulation of plasma membrane bounded cell projection assembly (GO:0120034)	0.000627445	28.2073
chromatin remodeling (GO:0006338)	0.000687376	23.6938
nuclear-transcribed mRNA poly(A) tail shortening (GO:0000289)	0.00076366	37.6587
regulation of cell proliferation (GO:0042127)	0.000768382	15.5502
proteasomal protein catabolic process (GO:0010498)	0.000865083	19.0749
positive regulation of cell migration (GO:0030335)	0.000885798	19.314
regulation of peptidyl-threonine phosphorylation (GO:0010799)	0.000912064	33.3129
histone H4-K16 acetylation (GO:0043984)	0.00093272	50.7115
nucleic acid metabolic process (GO:0090304)	0.000964242	25.1985
nuclear-transcribed mRNA catabolic process (GO:0000956)	0.000968197	20.1969
negative regulation of signal transduction (GO:0009968)	0.00103074	17.8408
ER to Golgi vesicle-mediated transport (GO:0006888)	0.00105611	19.7485
transforming growth factor beta receptor signaling pathway (GO:0007179)	0.00108023	25.154
RNA metabolic process (GO:0016070)	0.00110438	19.3117
endosomal transport (GO:0016197)	0.00113599	18.3914
regulation of mitotic cell cycle (GO:0007346)	0.00114369	19.9268
regulation of translation (GO:0006417)	0.00116613	18.6263
regulation of cellular component movement (GO:0051270)	0.00118794	29.2807
regulation of ossification (GO:0030278)	0.00120581	31.2954
cellular response to peptide hormone stimulus (GO:0071375)	0.00122527	21.9395
regulation of anatomical structure morphogenesis (GO:0022603)	0.00138289	23.5059
positive regulation of substrate adhesion-dependent cell spreading (GO:1900026)	0.00138642	34.8593
ventricular septum morphogenesis (GO:0060412)	0.00139601	39.3352
cellular protein metabolic process (GO:0044267)	0.00141168	15.274
regulation of stress fiber assembly (GO:0051492)	0.00155253	25.3993
antigen processing and presentation of exogenous peptide antigen via MHC class II (GO:0019886)	0.00156198	21.8369
cargo loading into COPII-coated vesicle (GO:0090110)	0.00156962	49.0943
antigen processing and presentation of exogenous peptide antigen (GO:0002478)	0.00157479	21.8369
cilium assembly (GO:0060271)	0.00158607	16.5989
mRNA destabilization (GO:0061157)	0.00159091	41.0219
long-chain fatty-acyl-CoA biosynthetic process (GO:0035338)	0.00160428	41.0219
negative regulation of adherens junction organization (GO:1903392)	0.00161698	43.9187
histone H4-K5 acetylation (GO:0043981)	0.00162961	43.9187
regulation of RNA export from nucleus (GO:0046831)	0.00164244	43.9187
histone H4-K8 acetylation (GO:0043982)	0.00165548	43.9187
positive regulation of signal transduction (GO:0009967)	0.00166554	17.6154
antigen processing and presentation of peptide antigen via MHC class II (GO:0002495)	0.00178996	21.1774
regulation of transforming growth factor beta receptor signaling pathway (GO:0017015)	0.00179282	22.5715
regulation of cell-matrix adhesion (GO:0001952)	0.00179981	25.9226
protein ubiquitination involved in ubiquitin-dependent protein catabolic process (GO:0042787)	0.001856	23.2645
vascular endothelial growth factor receptor signaling pathway (GO:0048010)	0.00186975	23.2645
positive regulation of endothelial cell migration (GO:0010595)	0.0018837	23.2645
regulation of G2/M transition of mitotic cell cycle (GO:0010389)	0.00194378	18.5714
negative regulation of cell junction assembly (GO:1901889)	0.00250431	36.5183
positive regulation of cellular response to transforming growth factor beta stimulus (GO:1903846)	0.0025222	36.5183
cellular response to vascular endothelial growth factor stimulus (GO:0035924)	0.00253445	32.0556
cellular response to oxidative stress (GO:0034599)	0.0025357	19.1016
positive regulation of transforming growth factor beta receptor signaling pathway (GO:0030511)	0.00254034	36.5183
low-density lipoprotein particle receptor catabolic process (GO:0032802)	0.0027676	47.991
positive regulation of Notch signaling pathway (GO:0045747)	0.00282485	28.107
protein modification by small protein removal (GO:0070646)	0.00284279	15.3724
positive regulation of nuclear-transcribed mRNA catabolic process, deadenylation-dependent decay (GO:1900153)	0.00284508	38.3393
Rho protein signal transduction (GO:0007266)	0.0028503	21.5175
regulation of protein binding (GO:0043393)	0.00286858	18.795
Golgi organization (GO:0007030)	0.00287922	18.3997
positive regulation of cellular catabolic process (GO:0031331)	0.00288436	19.0411
regulation of macroautophagy (GO:0016241)	0.00289166	18.5828
TOR signaling (GO:0031929)	0.00306162	32.1824
positive regulation of cell cycle arrest (GO:0071158)	0.00307864	20.2846
regulation of epithelial to mesenchymal transition (GO:0010717)	0.00307986	21.4262
regulation of cell size (GO:0008361)	0.00308163	32.1824
protein localization to cell periphery (GO:1990778)	0.00327353	18.0789
negative regulation of cell motility (GO:2000146)	0.00329252	19.0486
positive regulation of multicellular organismal process (GO:0051240)	0.00337897	15.6982
regulation of microtubule-based process (GO:0032886)	0.00346336	29.407
negative regulation of cellular response to growth factor stimulus (GO:0090288)	0.00348098	22.4213
ATP-dependent chromatin remodeling (GO:0043044)	0.00365087	27.53
beta-catenin-TCF complex assembly (GO:1904837)	0.00367355	27.53
regulation of insulin receptor signaling pathway (GO:0046626)	0.00368393	26.2155
positive regulation of developmental process (GO:0051094)	0.0037794	17.7595
regulation of primary metabolic process (GO:0080090)	0.00391645	16.7161
regulation of cell cycle G2/M phase transition (GO:1902749)	0.00430727	18.9042
positive regulation of protein phosphorylation (GO:0001934)	0.0043258	13.0575
regulation of cellular response to stress (GO:0080135)	0.00448008	17.6492
positive regulation of proteasomal ubiquitin-dependent protein catabolic process (GO:0032436)	0.00452801	19.7636
histone H2A ubiquitination (GO:0033522)	0.00458685	33.695
protein dephosphorylation (GO:0006470)	0.0048784	16.5412
cargo loading into vesicle (GO:0035459)	0.00490152	27.0346
regulation of cyclin-dependent protein kinase activity (GO:1904029)	0.00496239	24.4803
modification-dependent protein catabolic process (GO:0019941)	0.00501709	15.9178
negative regulation of cell growth (GO:0030308)	0.00503253	16.7843
regulation of Ras protein signal transduction (GO:0046578)	0.00508599	17.899
positive regulation of protein localization to membrane (GO:1905477)	0.00510937	17.5985
protein deubiquitination (GO:0016579)	0.00512637	13.7919
regulation of nuclear-transcribed mRNA catabolic process, deadenylation-dependent decay (GO:1900151)	0.00513285	35.6901
protein K48-linked ubiquitination (GO:0070936)	0.00513371	21.6407
negative regulation of focal adhesion assembly (GO:0051895)	0.00516169	35.6901
low-density lipoprotein receptor particle metabolic process (GO:0032799)	0.00520677	39.5529
regulation of nuclear-transcribed mRNA poly(A) tail shortening (GO:0060211)	0.00523522	39.5529
positive regulation of nuclear-transcribed mRNA poly(A) tail shortening (GO:0060213)	0.00526399	39.5529
cytoskeleton organization (GO:0007010)	0.00529657	16.108
positive regulation of cellular process (GO:0048522)	0.00548024	11.9851
positive regulation of lamellipodium organization (GO:1902745)	0.00553747	29.3292
ciliary basal body-plasma membrane docking (GO:0097711)	0.00576984	17.0397
regulation of protein ubiquitination (GO:0031396)	0.00577984	16.8117
positive regulation of phosphorylation (GO:0042327)	0.00585708	14.0168
positive regulation of epithelial to mesenchymal transition (GO:0010718)	0.0058717	22.3082
positive regulation of macromolecule metabolic process (GO:0010604)	0.00588071	13.2218
regulation of muscle cell differentiation (GO:0051147)	0.00618857	22.8853
peptidyl-serine modification (GO:0018209)	0.00621455	14.5123
histone deacetylation (GO:0016575)	0.00622047	22.8853
ventricular septum development (GO:0003281)	0.0063876	24.9019
regulation of transmembrane receptor protein serine/threonine kinase signaling pathway (GO:0090092)	0.00642019	24.9019
negative regulation of binding (GO:0051100)	0.0064437	17.3618
cellular response to starvation (GO:0009267)	0.00645995	16.1275
nuclear-transcribed mRNA catabolic process, deadenylation-dependent decay (GO:0000288)	0.00662901	18.6879
gland morphogenesis (GO:0022612)	0.00664001	49.7049
photoreceptor cell differentiation (GO:0046530)	0.00667272	49.7049
regulation of wound healing, spreading of epidermal cells (GO:1903689)	0.00670575	49.7049
regulation of mesenchymal stem cell differentiation (GO:2000739)	0.00673911	49.7049
peptidyl-threonine phosphorylation (GO:0018107)	0.00683768	18.0562
negative regulation of supramolecular fiber organization (GO:1902904)	0.00684035	19.4384
regulation of actin filament polymerization (GO:0030833)	0.00687087	18.0562
negative regulation of intracellular signal transduction (GO:1902532)	0.0073603	14.1374
regulation of transcription from RNA polymerase II promoter in response to hypoxia (GO:0061418)	0.00736804	17.1049
histone modification (GO:0016570)	0.00742864	15.9787
regulation of proteasomal ubiquitin-dependent protein catabolic process (GO:0032434)	0.00744335	16.4438
positive regulation of protein ubiquitination (GO:0031398)	0.00744416	16.7451
positive regulation of mitochondrial outer membrane permeabilization involved in apoptotic signaling pathway (GO:1901030)	0.00769501	21.4164
negative regulation of protein polymerization (GO:0032272)	0.00770487	26.4338
positive regulation of programmed cell death (GO:0043068)	0.0077171	12.6057
NLS-bearing protein import into nucleus (GO:0006607)	0.00774071	26.4338
negative regulation of protein phosphorylation (GO:0001933)	0.0077675	13.6472
regulation of small GTPase mediated signal transduction (GO:0051056)	0.00777669	14.4439
negative regulation of peptidyl-threonine phosphorylation (GO:0010801)	0.00783001	30.865
regulation of clathrin-dependent endocytosis (GO:2000369)	0.0078656	30.865
regulation of establishment of cell polarity (GO:2000114)	0.00790152	30.865
mRNA 3'-end processing (GO:0031124)	0.0079198	16.8575
regulation of osteoblast differentiation (GO:0045667)	0.00793758	17.3221
regulation of cell growth (GO:0001558)	0.00795078	13.0877
regulation of vascular smooth muscle cell proliferation (GO:1904705)	0.00796961	24.348
regulation of cell-substrate adhesion (GO:0010810)	0.00797652	22.0512
interleukin-12-mediated signaling pathway (GO:0035722)	0.00798165	19.5661
long-chain fatty-acyl-CoA metabolic process (GO:0035336)	0.00800488	24.348
cellular response to interleukin-12 (GO:0071349)	0.00801666	19.5661
negative regulation of insulin receptor signaling pathway (GO:0046627)	0.00804046	24.348
cellular response to epidermal growth factor stimulus (GO:0071364)	0.00807635	24.348
cellular response to DNA damage stimulus (GO:0006974)	0.00850289	11.6852
cellular response to leucine (GO:0071233)	0.00851978	37.8157
negative regulation of activin receptor signaling pathway (GO:0032926)	0.00855573	37.8157
response to leucine (GO:0043201)	0.00859198	37.8157
regulation of mesenchymal cell proliferation (GO:0010464)	0.00861546	33.0951
positive regulation of protein modification process (GO:0031401)	0.00863556	13.5099
positive regulation of endoplasmic reticulum unfolded protein response (GO:1900103)	0.00865228	33.0951
cellular response to reactive oxygen species (GO:0034614)	0.0086645	17.1245
negative regulation of substrate adhesion-dependent cell spreading (GO:1900025)	0.00868941	33.0951
positive regulation of protein modification by small protein conjugation or removal (GO:1903322)	0.0087006	17.1245
regulation of Notch signaling pathway (GO:0008593)	0.00901176	16.6214
negative regulation of phosphorylation (GO:0042326)	0.00923257	16.2079
positive regulation of axon extension (GO:0045773)	0.00931671	26.4627
phosphatidylinositol-mediated signaling (GO:0048015)	0.00934376	17.6259
positive regulation of adherens junction organization (GO:1903393)	0.00935489	26.4627
negative regulation of DNA binding (GO:0043392)	0.0100203	20.5324
RNA splicing (GO:0008380)	0.0103116	14.4037
autophagosome maturation (GO:0097352)	0.0103685	23.9016
intracellular steroid hormone receptor signaling pathway (GO:0030518)	0.0103813	16.3987
positive regulation of protein metabolic process (GO:0051247)	0.0105784	14.6577
regulation of DNA binding (GO:0051101)	0.0105893	17.5471
negative regulation of cellular response to insulin stimulus (GO:1900077)	0.0106122	22.2928
regulation of vesicle-mediated transport (GO:0060627)	0.0106274	13.3889
regulation of hematopoietic stem cell differentiation (GO:1902036)	0.0107333	15.5859
IRE1-mediated unfolded protein response (GO:0036498)	0.0113594	16.7933
organelle assembly (GO:0070925)	0.0122218	10.6539
regulation of cyclin-dependent protein serine/threonine kinase activity (GO:0000079)	0.012378	15.7074
extrinsic apoptotic signaling pathway (GO:0097191)	0.012426	15.7074
positive regulation of transmembrane receptor protein serine/threonine kinase signaling pathway (GO:0090100)	0.0127931	14.7251
lipid phosphorylation (GO:0046834)	0.0129836	19.1401
plasma membrane bounded cell projection assembly (GO:0120031)	0.0130803	11.3657
regulation of mitotic cell cycle phase transition (GO:1901990)	0.0131115	12.0108
post-Golgi vesicle-mediated transport (GO:0006892)	0.0136762	16.0055
positive regulation of cell morphogenesis involved in differentiation (GO:0010770)	0.0137276	16.0055
protein import into nucleus (GO:0006606)	0.0137565	13.6232
eye morphogenesis (GO:0048592)	0.0138024	23.615
regulation of cAMP-dependent protein kinase activity (GO:2000479)	0.0142579	28.0285
positive regulation of lamellipodium assembly (GO:0010592)	0.0143108	28.0285
tricarboxylic acid metabolic process (GO:0072350)	0.014364	28.0285
phosphatidylinositol phosphorylation (GO:0046854)	0.0143999	20.4528
regulation of stem cell differentiation (GO:2000736)	0.0144764	13.9998
establishment of protein localization to membrane (GO:0090150)	0.0146187	14.1884
regulation of cellular response to heat (GO:1900034)	0.014646	14.4194
neuron migration (GO:0001764)	0.0147286	17.6486
androgen receptor signaling pathway (GO:0030521)	0.0147822	17.6486
regulation of autophagy (GO:0010506)	0.0155787	11.3057
negative regulation of growth (GO:0045926)	0.0156644	12.6909
negative regulation of transcription from RNA polymerase II promoter in response to stress (GO:0097201)	0.0159844	30.593
positive regulation of glucose import in response to insulin stimulus (GO:2001275)	0.0160417	30.593
cellular response to fibroblast growth factor stimulus (GO:0044344)	0.0161748	13.3818
cell junction assembly (GO:0034329)	0.0162006	15.2595
positive regulation of protein polymerization (GO:0032273)	0.0166567	14.7945
regulation of neuron differentiation (GO:0045664)	0.0167876	13.6729
cellular response to glucocorticoid stimulus (GO:0071385)	0.017549	23.5801
positive regulation of transcription of Notch receptor target (GO:0007221)	0.0176101	23.5801
platelet-derived growth factor receptor signaling pathway (GO:0048008)	0.0176717	23.5801
negative regulation of BMP signaling pathway (GO:0030514)	0.0177225	18.2227
cellular response to hypoxia (GO:0071456)	0.0178062	12.0186
regulation of lipid metabolic process (GO:0019216)	0.0178306	12.85
regulation of cellular macromolecule biosynthetic process (GO:2000112)	0.0178549	9.09037
positive regulation of transcription from RNA polymerase II promoter involved in cellular response to chemical stimulus (GO:1901522)	0.0189834	21.1563
response to reactive oxygen species (GO:0000302)	0.019042	14.5528
Golgi to plasma membrane protein transport (GO:0043001)	0.0190429	19.7075
negative regulation of cyclin-dependent protein kinase activity (GO:1904030)	0.019048	21.1563
receptor catabolic process (GO:0032801)	0.019107	19.7075
positive regulation of BMP signaling pathway (GO:0030513)	0.019113	21.1563
establishment of endothelial barrier (GO:0061028)	0.0191784	21.1563
DNA-templated transcription, termination (GO:0006353)	0.0194395	12.3885
transmembrane receptor protein serine/threonine kinase signaling pathway (GO:0007178)	0.0197514	11.4793
positive regulation of stress fiber assembly (GO:0051496)	0.0201961	16.6846
regulation of intracellular signal transduction (GO:1902531)	0.0210695	9.27566
positive regulation of cellular protein metabolic process (GO:0032270)	0.0215344	12.5889
positive regulation of apoptotic process (GO:0043065)	0.0216134	9.70403
regulation of mRNA catabolic process (GO:0061013)	0.0220357	23.9744
interleukin-6-mediated signaling pathway (GO:0070102)	0.0221073	23.9744
viral life cycle (GO:0019058)	0.0221257	12.0034
positive regulation of vascular smooth muscle cell proliferation (GO:1904707)	0.0221793	23.9744
positive regulation of protein catabolic process (GO:0045732)	0.0221889	12.8446
positive regulation of cardiac muscle cell proliferation (GO:0060045)	0.0222518	23.9744
RNA 3'-end processing (GO:0031123)	0.0222913	13.8828
cytosolic transport (GO:0016482)	0.0225163	11.6299
positive regulation of canonical Wnt signaling pathway (GO:0090263)	0.0236197	11.6248
regulation of organelle organization (GO:0033043)	0.0236952	11.6248
positive regulation of organelle assembly (GO:1902117)	0.0239808	14.749
dephosphorylation (GO:0016311)	0.0240658	11.3156
regulation of lamellipodium assembly (GO:0010591)	0.0248185	17.9613
plasma membrane bounded cell projection morphogenesis (GO:0120039)	0.0248853	14.1191
RNA export from nucleus (GO:0006405)	0.0248902	11.2914
RNA splicing, via transesterification reactions (GO:0000375)	0.0248949	17.9613
regulation of cellular response to transforming growth factor beta stimulus (GO:1903844)	0.0249299	20.7906
regulation of phosphorylation (GO:0042325)	0.0249672	11.2914
membrane protein ectodomain proteolysis (GO:0006509)	0.0250078	20.7906
focal adhesion assembly (GO:0048041)	0.0250862	20.7906
cell-substrate adherens junction assembly (GO:0007045)	0.0251651	20.7906
DNA methylation (GO:0006306)	0.0252445	20.7906
regulation of hematopoietic progenitor cell differentiation (GO:1901532)	0.0252867	12.5127
outflow tract septum morphogenesis (GO:0003148)	0.0253037	19.0198
regulation of membrane protein ectodomain proteolysis (GO:0051043)	0.0253809	19.0198
embryonic skeletal system morphogenesis (GO:0048704)	0.0254585	19.0198
DNA damage response, signal transduction by p53 class mediator resulting in cell cycle arrest (GO:0006977)	0.0255973	13.2472
morphogenesis of an epithelial sheet (GO:0002011)	0.0258064	25.1871
activation of protein kinase activity (GO:0032147)	0.0258512	9.68487
negative regulation of cardiac muscle hypertrophy (GO:0010614)	0.0258832	25.1871
phosphatidylinositol biosynthetic process (GO:0006661)	0.0258835	11.6826
cytoplasmic mRNA processing body assembly (GO:0033962)	0.0259605	25.1871
positive regulation of mesenchymal cell proliferation (GO:0002053)	0.0260382	25.1871
cardiac ventricle morphogenesis (GO:0003208)	0.0262405	14.6472
cotranslational protein targeting to membrane (GO:0006613)	0.0264528	11.733
negative regulation of protein kinase activity (GO:0006469)	0.0265177	11.2701
negative regulation of translation (GO:0017148)	0.0273302	11.8037
positive regulation of cellular biosynthetic process (GO:0031328)	0.0275305	10.2603
mRNA transport (GO:0051028)	0.0276975	11.2756
coronary vasculature morphogenesis (GO:0060977)	0.0282606	28.2646
regulation of amyloid precursor protein catabolic process (GO:1902991)	0.0283413	28.2646
small GTPase mediated signal transduction (GO:0007264)	0.0283607	11.2943
hippo signaling (GO:0035329)	0.0283828	15.9637
mRNA cleavage (GO:0006379)	0.0284225	28.2646
Golgi to plasma membrane transport (GO:0006893)	0.0284291	14.598
signal transduction involved in mitotic G1 DNA damage checkpoint (GO:0072431)	0.0284304	12.644
regulation of protein insertion into mitochondrial membrane involved in apoptotic signaling pathway (GO:1900739)	0.0284616	15.9637
peptidyl-lysine modification (GO:0018205)	0.0284817	10.9376
ventricular trabecula myocardium morphogenesis (GO:0003222)	0.0285042	28.2646
inositol lipid-mediated signaling (GO:0048017)	0.0285074	14.598
negative regulation of cell morphogenesis involved in differentiation (GO:0010771)	0.0285409	15.9637
regulation of cytoplasmic mRNA processing body assembly (GO:0010603)	0.0285863	28.2646
regulation of protein complex assembly (GO:0043254)	0.0286043	12.1822
positive regulation of protein insertion into mitochondrial membrane involved in apoptotic signaling pathway (GO:1900740)	0.0286206	15.9637
TORC1 signaling (GO:0038202)	0.0286689	28.2646
positive regulation of proteasomal protein catabolic process (GO:1901800)	0.0286853	12.1822
artery morphogenesis (GO:0048844)	0.0287008	15.9637
DNA repair (GO:0006281)	0.0287209	9.07754
phosphatidylinositol 3-kinase signaling (GO:0014065)	0.0287814	15.9637
fatty-acyl-CoA biosynthetic process (GO:0046949)	0.0288625	15.9637
regulation of cell differentiation (GO:0045595)	0.0288935	10.6443
peptidyl-threonine modification (GO:0018210)	0.0298172	11.3804
mRNA export from nucleus (GO:0006406)	0.0298794	10.9144
apoptotic cell clearance (GO:0043277)	0.0299922	16.4053
protein modification process (GO:0036211)	0.0300004	11.4539
positive regulation of actin filament bundle assembly (GO:0032233)	0.030034	13.7833
positive regulation of supramolecular fiber organization (GO:1902905)	0.0300799	11.4539
posttranscriptional regulation of gene expression (GO:0010608)	0.0301143	13.7833
atrioventricular valve morphogenesis (GO:0003181)	0.0301685	20.6779
cellular response to corticosteroid stimulus (GO:0071384)	0.0302496	20.6779
negative regulation of anoikis (GO:2000811)	0.0303311	20.6779
positive regulation of cellular response to insulin stimulus (GO:1900078)	0.0304131	20.6779
mesenchyme morphogenesis (GO:0072132)	0.0304955	20.6779
mRNA-containing ribonucleoprotein complex export from nucleus (GO:0071427)	0.0305014	10.9195
endocardial cushion morphogenesis (GO:0003203)	0.0305784	20.6779
negative regulation of mitotic cell cycle phase transition (GO:1901991)	0.030772	11.5533
cellular protein complex assembly (GO:0043623)	0.0307882	10.0201
protein autoubiquitination (GO:0051865)	0.0311186	13.1737
regulation of microtubule polymerization (GO:0031113)	0.0312584	14.6203
regulation of microtubule cytoskeleton organization (GO:0070507)	0.0312942	17.1524
Rac protein signal transduction (GO:0016601)	0.0315089	18.4197
posttranscriptional gene silencing by RNA (GO:0035194)	0.0315908	18.4197
regulation of endothelial cell migration (GO:0010594)	0.0317594	11.8534
negative regulation of epidermal growth factor receptor signaling pathway (GO:0042059)	0.034189	13.6715
regulation of protein export from nucleus (GO:0046825)	0.0350136	14.7433
nuclear-transcribed mRNA catabolic process, nonsense-mediated decay (GO:0000184)	0.0350386	10.2556
skeletal system morphogenesis (GO:0048705)	0.0351034	14.7433
negative regulation of MAPK cascade (GO:0043409)	0.0352215	11.1036
peptidyl-tyrosine autophosphorylation (GO:0038083)	0.0358613	12.9781
negative regulation of sequence-specific DNA binding transcription factor activity (GO:0043433)	0.0358994	9.68015
positive regulation of Wnt signaling pathway (GO:0030177)	0.0359907	9.68015
stress-activated protein kinase signaling cascade (GO:0031098)	0.0369	11.3462
regulation of bone mineralization (GO:0030500)	0.0369075	12.4592
negative regulation of developmental process (GO:0051093)	0.0369932	11.3462
regulation of blood vessel endothelial cell migration (GO:0043535)	0.0370002	12.4592
Notch signaling pathway (GO:0007219)	0.0374187	12.0644
positive regulation of protein binding (GO:0032092)	0.0374497	11.761
regulation of RNA splicing (GO:0043484)	0.0375122	12.0644
negative regulation of cell-matrix adhesion (GO:0001953)	0.0375564	15.0136
negative regulation of small GTPase mediated signal transduction (GO:0051058)	0.0376482	15.0136
cellular macromolecule biosynthetic process (GO:0034645)	0.0376884	7.98816
mRNA polyadenylation (GO:0006378)	0.0377405	15.0136
regulation of actomyosin structure organization (GO:0110020)	0.0377615	21.0258
positive regulation of mRNA metabolic process (GO:1903313)	0.0378545	21.0258
regulation of vascular endothelial cell proliferation (GO:1905562)	0.037948	21.0258
cytoplasmic translational initiation (GO:0002183)	0.0380419	21.0258
fatty acid elongation (GO:0030497)	0.0381363	21.0258
protein localization to organelle (GO:0033365)	0.0393413	10.1997
cellular response to organonitrogen compound (GO:0071417)	0.0394368	10.1997
positive regulation of cell proliferation (GO:0008284)	0.0402419	7.70804
regulation of stress-activated MAPK cascade (GO:0032872)	0.0404369	12.8135
negative regulation of cell projection organization (GO:0031345)	0.0405343	12.8135
regulation of G1/S transition of mitotic cell cycle (GO:2000045)	0.0418343	12.2269
protein complex disassembly (GO:0043241)	0.0419337	12.2269
growth hormone receptor signaling pathway (GO:0060396)	0.0419801	16.3884
DNA alkylation (GO:0006305)	0.0419966	17.9611
regulation of vacuole organization (GO:0044088)	0.0420791	16.3884
positive regulation of cardiac muscle tissue growth (GO:0055023)	0.0420968	17.9611
JNK cascade (GO:0007254)	0.0421295	11.0094
artery development (GO:0060840)	0.0421975	17.9611
cellular response to amino acid stimulus (GO:0071230)	0.042277	13.6343
DNA methylation or demethylation (GO:0044728)	0.0422987	17.9611
positive regulation of actin filament polymerization (GO:0030838)	0.0423897	11.7885
negative regulation of cellular catabolic process (GO:0031330)	0.042605	11.4563
retrograde transport, endosome to Golgi (GO:0042147)	0.0438807	10.2593
regulation of angiogenesis (GO:0045765)	0.0439316	8.6511
positive regulation of cell cycle (GO:0045787)	0.0439827	10.2593
circulatory system development (GO:0072359)	0.0440781	9.58453
negative regulation of Ras protein signal transduction (GO:0046580)	0.0450888	12.6903
RNA destabilization (GO:0050779)	0.0451694	22.3458
negative regulation of G0 to G1 transition (GO:0070317)	0.0451913	12.6903
positive regulation of vascular endothelial cell proliferation (GO:1905564)	0.0452727	22.3458
protein K63-linked ubiquitination (GO:0070534)	0.0452943	12.6903
protein localization to membrane (GO:0072657)	0.0453411	8.7561
mitral valve morphogenesis (GO:0003183)	0.0453766	22.3458
heterochromatin organization (GO:0070828)	0.0454809	22.3458
positive regulation of cytoskeleton organization (GO:0051495)	0.0454923	10.3172
RNA polyadenylation (GO:0043631)	0.0464746	13.7646
antigen processing and presentation of peptide antigen via MHC class I (GO:0002474)	0.0465795	13.7646
regulation of protein phosphorylation (GO:0001932)	0.0466414	7.91417
heart development (GO:0007507)	0.0466621	8.78262
cellular response to UV (GO:0034644)	0.0473594	10.5173
positive regulation of nucleobase-containing compound transport (GO:0032241)	0.047368	26.3069
insulin receptor signaling pathway (GO:0008286)	0.0474656	10.5173
dendritic spine maintenance (GO:0097062)	0.0474703	26.3069
glucocorticoid receptor signaling pathway (GO:0042921)	0.047573	26.3069
peptidyl-proline hydroxylation (GO:0019511)	0.0476762	26.3069
negative regulation of glial cell proliferation (GO:0060253)	0.0477799	26.3069
non-canonical Wnt signaling pathway (GO:0035567)	0.0478759	8.91921
negative regulation of cell cycle phase transition (GO:1901988)	0.047884	26.3069
regulation of lysosomal protein catabolic process (GO:1905165)	0.0479885	26.3069
SREBP signaling pathway (GO:0032933)	0.0480935	26.3069
corticosteroid receptor signaling pathway (GO:0031958)	0.048199	26.3069
regulation of nucleic acid-templated transcription (GO:1903506)	0.0482678	6.91504
definitive hemopoiesis (GO:0060216)	0.0483049	26.3069
positive regulation of RNA export from nucleus (GO:0046833)	0.0484113	26.3069
regulation of translational initiation (GO:0006446)	0.0484145	10.6739
translation (GO:0006412)	0.0484413	7.91767
membrane raft assembly (GO:0001765)	0.0485182	26.3069
nucleus localization (GO:0051647)	0.0486255	26.3069
regulation of epithelial to mesenchymal transition involved in endocardial cushion formation (GO:1905005)	0.0487334	26.3069
positive regulation of nucleocytoplasmic transport (GO:0046824)	0.0487563	12.6243
vascular smooth muscle cell development (GO:0097084)	0.0488416	26.3069
positive regulation of catalytic activity (GO:0043085)	0.0488583	12.6243
establishment of endothelial intestinal barrier (GO:0090557)	0.0489504	26.3069
embryonic organ morphogenesis (GO:0048562)	0.0489607	12.6243
positive regulation of microtubule polymerization (GO:0031116)	0.0489693	14.0634
platelet aggregation (GO:0070527)	0.0490636	12.6243
mRNA splice site selection (GO:0006376)	0.0490729	14.0634
G1/S transition of mitotic cell cycle (GO:0000082)	0.0491314	9.22959
ribonucleoprotein complex assembly (GO:0022618)	0.0491562	8.43425
positive regulation of cell-matrix adhesion (GO:0001954)	0.0491669	12.6243
positive regulation of microtubule polymerization or depolymerization (GO:0031112)	0.0491768	14.0634
fibroblast growth factor receptor signaling pathway (GO:0008543)	0.0492028	9.90063
negative regulation of cyclin-dependent protein serine/threonine kinase activity (GO:0045736)	0.0492812	14.0634
cellular response to organic substance (GO:0071310)	0.0493756	8.74626

## Sheet: scRNA-Seq_Bas_CCGO
Term	Adjusted P-value	Combined Score
focal adhesion (GO:0005925)	7.98651e-26	171.12
cytoskeleton (GO:0005856)	3.27357e-15	78.1409
nuclear body (GO:0016604)	1.47703e-14	69.8554
actin cytoskeleton (GO:0015629)	3.57234e-14	83.2249
chromatin (GO:0000785)	1.21259e-12	71.6444
nucleoplasm part (GO:0044451)	1.1408e-09	47.3029
nuclear speck (GO:0016607)	3.90984e-08	41.905
RNA polymerase II transcription factor complex (GO:0090575)	2.88291e-07	44.8255
nuclear chromatin (GO:0000790)	6.61361e-07	35.6801
lysosomal membrane (GO:0005765)	4.19618e-06	29.7007
microtubule organizing center (GO:0005815)	4.69695e-06	25.7342
ribonucleoprotein granule (GO:0035770)	5.34953e-06	42.2657
cytoplasmic ribonucleoprotein granule (GO:0036464)	9.83775e-06	31.2696
centrosome (GO:0005813)	2.18629e-05	22.6968
cytoplasmic stress granule (GO:0010494)	9.94969e-05	38.574
nuclear periphery (GO:0034399)	0.000101324	31.0081
cytoplasmic vesicle (GO:0031410)	0.00010175	23.2132
nuclear chromosome part (GO:0044454)	0.000103647	19.9511
nucleolus (GO:0005730)	0.000104283	17.728
lytic vacuole membrane (GO:0098852)	0.000109432	22.0412
endocytic vesicle (GO:0030139)	0.000140835	26.1495
recycling endosome (GO:0055037)	0.000180098	24.5741
histone methyltransferase complex (GO:0035097)	0.000345893	30.0978
nuclear matrix (GO:0016363)	0.000527866	26.542
perinuclear region of cytoplasm (GO:0048471)	0.000571078	16.0223
stress fiber (GO:0001725)	0.000854358	27.6978
actomyosin (GO:0042641)	0.000859544	26.3471
Golgi subcompartment (GO:0098791)	0.000868166	14.2699
contractile actin filament bundle (GO:0097517)	0.00088487	27.6978
histone acetyltransferase complex (GO:0000123)	0.000909662	35.5194
clathrin-coated vesicle (GO:0030136)	0.000995292	19.9229
fibrillar center (GO:0001650)	0.00112177	18.1072
actin filament (GO:0005884)	0.00147508	22.4213
filopodium (GO:0030175)	0.00163625	21.3496
cortical actin cytoskeleton (GO:0030864)	0.00206433	21.4719
nuclear transcription factor complex (GO:0044798)	0.00220767	18.9875
late endosome membrane (GO:0031902)	0.00225588	21.6407
beta-catenin-TCF complex (GO:1990907)	0.00226305	39.5529
lysosome (GO:0005764)	0.00366098	11.5751
trans-Golgi network (GO:0005802)	0.00435611	13.1419
caveola (GO:0005901)	0.00478318	17.6259
nucleolar part (GO:0044452)	0.00480963	13.4425
coated vesicle (GO:0030135)	0.00533059	15.9522
cortical cytoskeleton (GO:0030863)	0.0054454	17.5471
ruffle membrane (GO:0032587)	0.00662902	16.6699
late endosome (GO:0005770)	0.00667041	12.7192
COPII vesicle coat (GO:0030127)	0.00718518	28.0285
autophagosome (GO:0005776)	0.00858306	14.7945
mRNA cleavage and polyadenylation specificity factor complex (GO:0005847)	0.00883453	23.5801
microtubule cytoskeleton (GO:0015630)	0.0088645	9.8135
mitochondrion (GO:0005739)	0.00993072	8.41734
microtubule plus-end (GO:0035371)	0.0114444	23.9744
recycling endosome membrane (GO:0055038)	0.0124568	14.749
ESC/E(Z) complex (GO:0035098)	0.0129521	20.7906
microtubule end (GO:1990752)	0.013229	19.0198
cell cortex region (GO:0099738)	0.0135731	25.1871
spindle microtubule (GO:0005876)	0.0182271	13.1737
ER to Golgi transport vesicle membrane (GO:0012507)	0.0184784	12.709
mitochondrial outer membrane (GO:0005741)	0.0297961	9.33422
PML body (GO:0016605)	0.0315945	10.6739
Golgi membrane (GO:0000139)	0.0334108	7.13672
polymeric cytoskeletal fiber (GO:0099513)	0.034582	7.83736
U1 snRNP (GO:0005685)	0.0346522	14.636
polysome (GO:0005844)	0.0347075	10.1723
early endosome (GO:0005769)	0.0348548	7.67736
Golgi-associated vesicle (GO:0005798)	0.0349762	10.3402
endolysosome (GO:0036019)	0.0352022	14.636
cullin-RING ubiquitin ligase complex (GO:0031461)	0.0359634	7.87382
spindle pole (GO:0000922)	0.0375851	8.63106
COPII-coated ER to Golgi transport vesicle (GO:0030134)	0.0398366	9.13912
membrane raft (GO:0045121)	0.0401697	8.23443
cell cortex part (GO:0044448)	0.0403778	10.5915

## Sheet: scRNA-Seq_Bas_MolGO
Term	Adjusted P-value	Combined Score
RNA binding (GO:0003723)	7.26418e-31	141.63
cadherin binding (GO:0045296)	4.30304e-20	131.636
protein kinase binding (GO:0019901)	1.41968e-14	76.8063
kinase binding (GO:0019900)	4.61077e-12	64.2511
transcription coactivator activity (GO:0003713)	1.85965e-10	60.095
transcription regulatory region DNA binding (GO:0044212)	3.52094e-10	53.7669
RNA polymerase II regulatory region sequence-specific DNA binding (GO:0000977)	5.69917e-10	49.3419
ubiquitin-like protein ligase binding (GO:0044389)	6.20452e-09	48.4925
transcription regulatory region sequence-specific DNA binding (GO:0000976)	6.91293e-09	48.7527
protein serine/threonine kinase activity (GO:0004674)	1.36824e-08	43.5162
ubiquitin protein ligase binding (GO:0031625)	1.82166e-08	45.6919
protein kinase activity (GO:0004672)	2.99151e-08	37.9419
ubiquitin-protein transferase activity (GO:0004842)	6.74178e-08	37.8402
ubiquitin-like protein ligase activity (GO:0061659)	7.80573e-08	46.6761
ubiquitin protein ligase activity (GO:0061630)	9.75879e-08	45.3575
actin filament binding (GO:0051015)	2.1341e-07	48.8941
regulatory region DNA binding (GO:0000975)	1.10164e-06	36.3744
transcription corepressor activity (GO:0003714)	2.10423e-06	35.4843
kinase activity (GO:0016301)	2.35784e-06	32.1072
core promoter proximal region sequence-specific DNA binding (GO:0000987)	3.69589e-06	30.9583
sequence-specific double-stranded DNA binding (GO:1990837)	3.7014e-06	40.2192
actin binding (GO:0003779)	4.37028e-06	30.9348
mRNA binding (GO:0003729)	4.52289e-06	33.852
phosphotransferase activity, alcohol group as acceptor (GO:0016773)	4.56893e-06	30.9348
RNA polymerase II core promoter proximal region sequence-specific DNA binding (GO:0000978)	1.40073e-05	27.6905
RNA polymerase II transcription factor binding (GO:0001085)	2.77202e-05	32.2275
purine ribonucleoside triphosphate binding (GO:0035639)	4.02829e-05	22.7803
phosphatidylinositol binding (GO:0035091)	4.17173e-05	32.6633
core promoter sequence-specific DNA binding (GO:0001046)	0.000120956	32.3258
protein serine/threonine kinase inhibitor activity (GO:0030291)	0.000156429	43.4979
RNA polymerase II regulatory region DNA binding (GO:0001012)	0.000165114	22.9796
protein transporter activity (GO:0008565)	0.000223786	28.9448
nuclear hormone receptor binding (GO:0035257)	0.000400736	30.3546
transcription factor activity, RNA polymerase II core promoter proximal region sequence-specific binding (GO:0000982)	0.000502943	18.6278
RNA polymerase II transcription cofactor activity (GO:0001104)	0.000558336	25.2728
armadillo repeat domain binding (GO:0070016)	0.000845329	59.3863
activating transcription factor binding (GO:0033613)	0.000921745	25.1762
core promoter binding (GO:0001047)	0.00114037	21.8369
ligand-dependent nuclear receptor transcription coactivator activity (GO:0030374)	0.00129388	24.2302
adenyl ribonucleotide binding (GO:0032559)	0.00139606	16.1902
protein heterodimerization activity (GO:0046982)	0.0018867	15.6984
cadherin binding involved in cell-cell adhesion (GO:0098641)	0.0018963	36.5183
translation factor activity, RNA binding (GO:0008135)	0.00195854	22.3172
transcriptional activator activity, RNA polymerase II transcription regulatory region sequence-specific binding (GO:0001228)	0.00219687	15.0276
disordered domain specific binding (GO:0097718)	0.00231188	32.1824
transcriptional activator activity, RNA polymerase II transcription factor binding (GO:0001190)	0.0023527	23.761
GTPase regulator activity (GO:0030695)	0.00254677	14.6161
SH2 domain binding (GO:0042169)	0.00258763	29.407
transcriptional activator activity, RNA polymerase II core promoter proximal region sequence-specific binding (GO:0001077)	0.00261785	16.1822
nucleoside-triphosphatase activity (GO:0017111)	0.00327791	12.9824
GTPase activity (GO:0003924)	0.00358097	14.4934
poly(A) binding (GO:0008143)	0.00398527	35.6901
DNA binding (GO:0003677)	0.00405083	11.2019
steroid hormone receptor binding (GO:0035258)	0.00421796	18.4518
repressing transcription factor binding (GO:0070491)	0.00443524	20.4255
GTPase activator activity (GO:0005096)	0.00524971	13.1552
protein phosphatase binding (GO:0019903)	0.00528454	16.7398
protein binding involved in cell-cell adhesion (GO:0098632)	0.00647203	26.4338
ATP binding (GO:0005524)	0.00881781	11.8841
transcriptional repressor activity, RNA polymerase II transcription regulatory region sequence-specific binding (GO:0001227)	0.00882198	13.164
purine ribonucleoside binding (GO:0032550)	0.00896661	13.164
RNA polymerase II activating transcription factor binding (GO:0001102)	0.00899933	18.5069
transcriptional repressor activity, RNA polymerase II transcription factor binding (GO:0001191)	0.00915186	18.5069
protein tyrosine phosphatase activity (GO:0004725)	0.0106957	16.1922
signal sequence binding (GO:0005048)	0.0107912	18.8083
Rho GTPase binding (GO:0017048)	0.0112231	15.313
poly-purine tract binding (GO:0070717)	0.0122669	23.615
protein homodimerization activity (GO:0042803)	0.0126697	9.46722
GTPase inhibitor activity (GO:0005095)	0.0128164	28.0285
histone deacetylase activity (GO:0004407)	0.012914	17.6486
hormone receptor binding (GO:0051427)	0.0130985	17.6486
histone acetyltransferase activity (H4-K16 specific) (GO:0046972)	0.0134599	30.593
GTP binding (GO:0005525)	0.0134866	12.1246
histone acetyltransferase activity (H4-K5 specific) (GO:0043995)	0.0136418	30.593
histone acetyltransferase activity (H4-K8 specific) (GO:0043996)	0.0138287	30.593
H4 histone acetyltransferase activity (GO:0010485)	0.0149996	23.5801
Rab guanyl-nucleotide exchange factor activity (GO:0017112)	0.0187556	14.8906
Ras GTPase binding (GO:0017016)	0.0187909	10.7015
protein deacetylase activity (GO:0033558)	0.0190176	15.5752
phosphatase binding (GO:0019902)	0.019201	12.0359
androgen receptor binding (GO:0050681)	0.0192523	15.5752
phosphatidylinositol phosphate binding (GO:1901981)	0.0193936	12.8446
1-phosphatidylinositol binding (GO:0005545)	0.0194405	23.9744
sequence-specific DNA binding (GO:0043565)	0.0207089	9.05197
RNA polymerase II distal enhancer sequence-specific DNA binding (GO:0000980)	0.0212633	14.1191
guanyl ribonucleotide binding (GO:0032561)	0.0238282	10.191
type I transforming growth factor beta receptor binding (GO:0034713)	0.0257169	28.2646
peptide-lysine-N-acetyltransferase activity (GO:0061733)	0.0262255	14.598
ATPase binding (GO:0051117)	0.026379	12.644
enhancer binding (GO:0035326)	0.0273503	16.4053
thyroid hormone receptor binding (GO:0046966)	0.0276476	16.4053
RNA polymerase II transcription corepressor activity (GO:0001106)	0.0279515	16.4053
peptide N-acetyltransferase activity (GO:0034212)	0.0282013	20.6779
insulin receptor binding (GO:0005158)	0.0291839	18.4197
enhancer sequence-specific DNA binding (GO:0001158)	0.0295073	12.0711
protein kinase C binding (GO:0005080)	0.0311671	13.6715
transcriptional repressor activity, RNA polymerase II activating transcription factor binding (GO:0098811)	0.0353726	21.0258
SUMO binding (GO:0032183)	0.0357373	21.0258
histone acetyltransferase activity (GO:0004402)	0.0383253	12.8135
poly(U) RNA binding (GO:0008266)	0.0397844	17.9611
poly-pyrimidine tract binding (GO:0008187)	0.0398438	16.3884
phosphatidylinositol bisphosphate binding (GO:1902936)	0.0398921	10.2227
microtubule binding (GO:0008017)	0.0431642	8.40483
cAMP-dependent protein kinase inhibitor activity (GO:0004862)	0.0433242	22.3458
nuclear localization sequence binding (GO:0008139)	0.0434976	13.7646
RNA polymerase II repressing transcription factor binding (GO:0001103)	0.0439079	13.7646
protein kinase inhibitor activity (GO:0004860)	0.0442119	10.5173
kinesin binding (GO:0019894)	0.0443261	13.7646
methylation-dependent protein binding (GO:0140034)	0.0448714	11.1584
JUN kinase binding (GO:0008432)	0.0450671	26.3069
hyalurononglucosaminidase activity (GO:0004415)	0.0454806	26.3069
acetyltransferase activity (GO:0016407)	0.0467449	14.0634
microtubule plus-end binding (GO:0051010)	0.0499194	17.7512

## Sheet: snRNA-Seq_Bas_BioGO
Term	Adjusted P-value	Combined Score
regulation of protein depolymerization (GO:1901879)	1	260.877

## Sheet: snRNA-Seq_Bas_CCGO
Term	Adjusted P-value	Combined Score
apical dendrite (GO:0097440)	1	182.21
actin cytoskeleton (GO:0015629)	0.484145	43.6565

## Sheet: snRNA-Seq_Bas_MolGO
Term	Adjusted P-value	Combined Score
phosphatidylinositol phosphate kinase activity (GO:0016307)	0.814512	364.959
